# Supplementary material for: Adolescents show collective intelligence which can be driven by a geometric mean rule of thumb
Source: PLoS One. 2018 Sep 24;13(9):e0204462. doi: 10.1371/journal.pone.0204462 (PMC6152954; doi:10.1371/journal.pone.0204462)
Supplement: S1 Dataset — (CSV) [file pone.0204462.s018.csv]

Participant number	Group number	School year (i.e. grade)	School	Gender	Age	Initial estimate	Group estimate	Post discussion estimate	Confidence in initial estimate	Confidence in group estimate	Confidence in post discussion estimate
1	1	9	TGGS	Female	13	35	50	43	5	6	6
2	1	9	TGGS	Female	14	70	50	60	5	6	7
3	1	9	TGGS	Female	13	67	50	47	1	6	1
4	2	9	TGGS	Female	13	38	41	41	4	6	6
5	2	9	TGGS	Female	13	80	41	42	3	6	6
6	2	9	TGGS	Female	13	39	41	40	4	6	5
7	3	9	TGGS	Female	13	28	34	34	5	5	5
8	3	9	TGGS	Female	14	40	34	36	4	5	5
9	3	9	TGGS	Female	13	31	34	33	4	5	5
10	4	9	TGGS	Female	13	56	54	56	3	4	5
11	4	9	TGGS	Female	14	45	54	53	2	4	5
12	4	9	TGGS	Female	13	52	54	52	5	4	5
13	5	9	TGGS	Female	14	50	42	45	1	6	5
14	5	9	TGGS	Female	14	63	42	45	4	6	6
15	5	9	TGGS	Female	13	36	42	42	4	6	6
16	6	9	TGGS	Female	13	50	56	54	5	6	6
17	6	9	TGGS	Female	13	47	56	54	5	6	6
18	6	9	TGGS	Female	14	52	56	54	5	6	6
19	7	7	TGGS	Female	11	50	65	70	5	5	5
20	7	7	TGGS	Female	11	40	65	55	5	5	5
21	7	7	TGGS	Female	12	150	65	75	3	5	5
22	8	7	TGGS	Female	12	35	40	38	5	5	5
23	8	7	TGGS	Female	12	32	40	38	4	5	5
24	8	7	TGGS	Female	12	38	40	48	4	5	6
25	9	7	TGGS	Female	12	35	45	40	5	5	5
26	9	7	TGGS	Female	11	50	45	47	5	5	6
27	9	7	TGGS	Female	11	60	45	45	4	5	4
28	10	7	TGGS	Female	11	41	70	76	4.5	6	5
29	10	7	TGGS	Female	12	40	70	75	4	6	6
30	10	7	TGGS	Female	12	183	70	76	5.5	6	5.5
31	11	7	TGGS	Female	11	45	77	70	5	5	5
32	11	7	TGGS	Female	12	56	77	74	4	5	5
33	11	7	TGGS	Female	11	87	77	79	5	5	6
34	12	7	TGGS	Female	11	40	50	45	4	4	5
35	12	7	TGGS	Female	12	36	50	40	4	4	5
36	12	7	TGGS	Female	11	65	50	55	4	4	5
37	13	7	TGGS	Female	11	100	53	60	5	5	5
38	13	7	TGGS	Female	11	48	53	52	6	5	6
39	13	7	TGGS	Female	12	49	53	50	3	5	4
40	14	7	TGGS	Female	12	58	49	54	5	6	6
41	14	7	TGGS	Female	11	50	49	53	4	6	4
42	14	7	TGGS	Female	12	43	49	48	6	6	6
43	15	7	TGGS	Female	12	49	60	52	5	5	6
44	15	7	TGGS	Female	11	103	60	74	4	5	5
45	15	7	TGGS	Female	11	46	60	54	4	5	5
46	16	7	OAK	Male	12	40	40	40	7	6	7
47	16	7	OAK	Male	12	43	40	37	5	6	6
48	16	7	OAK	Male	12	47	40	43	3	6	2
49	17	11	OAK	Female	16	60	57	58	5	4	6
50	17	11	OAK	Female	17	55	57	56	5	4	5
51	17	11	OAK	Female	17	54	57	56	4	4	4
52	18	11	OAK	Female	17	65	58	65	4	4	6
53	18	11	OAK	Female	16	27	58	48	3	4	4
54	18	11	OAK	Female	16	150	58	70	4	4	5
55	19	11	OAK	Female	16	58	41	35	5	4	4
56	19	11	OAK	Female	17	36	41	38	3	4	4
57	19	11	OAK	Female	16	30	41	46	4	4	4
58	20	7	OAK	Male	12	60	50	45	3	5	4
59	20	7	OAK	Male	12	57	50	55	6	5	6
60	20	7	OAK	Male	12	53	50	53	5	5	5
61	21	11	OAK	Male	17	62	55	65	5	3	4
62	21	11	OAK	Male	17	60	55	40	5	3	6
63	21	11	OAK	Male	17	30	55	63	5	3	3
64	22	11	OAK	Male	17	45	37	40	2	3.5	3
65	22	11	OAK	Male	16	31	37	31	4	3.5	3
66	22	11	OAK	Male	16	35	37	37	3	3.5	3
67	23	11	OAK	Male	17	45	51	45	3	4	4
68	23	11	OAK	Male	16	45	51	48	4	4	5
69	23	11	OAK	Male	16	68	51	54	5	4	4
70	24	7	OAK	Male	11	120	120	120	5	5	7
71	24	7	OAK	Male	12	68	120	71	5	5	5
72	24	7	OAK	Male	11	123	120	124	4	5	5
73	25	7	OAK	Female	12	43	40	49	4	4	6
74	25	7	OAK	Female	12	30	40	40	4	4	4
75	25	7	OAK	Female	12	55	40	55	4	4	3
76	26	7	OAK	Female	12	50	55	50	4	4	4
77	26	7	OAK	Female	12	42	55	56	4	4	4
78	26	7	OAK	Female	12	65	55	65	4	4	4
79	27	7	OAK	Female	11	51	47	49	6	6	5
80	27	7	OAK	Female	12	30	47	45	5	6	6
81	27	7	OAK	Female	11	55	47	50	5	6	6
82	28	7	OAK	Female	11	31	39	29	3	4	3
83	28	7	OAK	Female	11	42	39	38	5	4	4.5
84	28	7	OAK	Female	11	45	39	40	5	4	5
85	29	7	OAK	Male	11	55	85	45	3	4	4
86	29	7	OAK	Male	11	125	85	75	6	4	6
87	29	7	OAK	Male	12	40	85	80	5	4	5
88	30	7	OAK	Male	12	45	42	40	4	3	3
89	30	7	OAK	Male	11	32	42	44	5	3	5
90	30	7	OAK	Male	11	50	42	42	5	3	5
91	31	7	OAK	Male	11	36	56	56	5	4	6
92	31	7	OAK	Male	11	110	56	60	4	4	4
93	31	7	OAK	Male	12	50	56	50	7	4	7
94	32	9	OAK	Male	14	28	43	28	2	5	2
95	32	9	OAK	Male	13	35	43	35	6	5	4
96	32	9	OAK	Male	13	47	43	47	5	5	5
97	33	11	OAK	Male	16	36	39	34	5	2	4
98	33	11	OAK	Male	16	32	39	35	5	2	3
99	33	11	OAK	Male	17	45	39	43	2	2	1
100	34	7	OAK	Female	11	58	55	56	3	4	3
101	34	7	OAK	Female	11	50	55	53	5	4	5
102	34	7	OAK	Female	11	47	55	57	5	4	5
103	35	11	OAK	Female	19	45	45	47	4	4	5
104	35	11	OAK	Female	16	47	45	50	4	4	3
105	35	11	OAK	Female	16	60	45	49	4	4	5
106	36	9	OAK	Female	14	80	55	50	4	5	6
107	36	9	OAK	Female	13	53	55	58	4	5	5
108	36	9	OAK	Female	14	46	55	50	3	5	5
109	37	11	OAK	Male	16	90	65	70	4	4	4
110	37	11	OAK	Male	16	75	65	65	1	4	4
111	37	11	OAK	Male	16	30	65	40	4	4	4
112	38	7	OAK	Male	11	95	52	57	4	5	5
113	38	7	OAK	Male	12	36	52	52	4	5	5
114	38	7	OAK	Male	11	43	52	46	5	5	5
115	39	11	OAK	Male	16	30	44	30	5	4	5
116	39	11	OAK	Male	16	53	44	43	5	4	6
117	39	11	OAK	Male	16	52	44	47	3	4	4
118	40	11	OAK	Female	16	74	60	65	5	4	3
119	40	11	OAK	Female	17	45	60	47	5	4	6
120	40	11	OAK	Female	18	67	60	55	3	4	4
121	41	11	OAK	Female	16	115	60	75	3	4	5
122	41	11	OAK	Female	16	48	60	55	1	4	2
123	41	11	OAK	Female	16	52	60	55	5	4	6
124	42	7	OAK	Female	12	50	40	33	4	5	6
125	42	7	OAK	Female	11	30	40	35	4	5	6
126	42	7	OAK	Female	11	50	40	35	5	5	5
127	43	11	OAK	Female	18	36	41	38	3	5	4
128	43	11	OAK	Female	18	46	41	43	5	5	6
129	43	11	OAK	Female	17	43	41	43	5	5	4
130	44	11	OAK	Female	17	71	66	42	2	4	3
131	44	11	OAK	Female	17	150	66	71	4	4	5
132	44	11	OAK	Female	17	56	66	60	5	4	4
133	45	9	OAK	Male	14	36	36	36	5	6	5
134	45	9	OAK	Male	13	44	36	44	6	6	7
135	45	9	OAK	Male	14	41	36	38	5	6	4
136	46	11	OAK	Male	17	56	51	53	5	4	6
137	46	11	OAK	Male	17	47	51	46	5	4	5
138	46	11	OAK	Male	16	72	51	60	4	4	5
139	47	11	OAK	Female	16	52	38	48	3	3	2
140	47	11	OAK	Female	16	35	38	32	4	3	3
141	47	11	OAK	Female	16	28	38	29	3	3	3
142	48	11	OAK	Female	16	60	58	60	3	5	4
143	48	11	OAK	Female	16	56	58	54	4	5	5
144	48	11	OAK	Female	15	60	58	58	3	5	4
145	49	11	OAK	Male	16	72	58	40	4	5	3
146	49	11	OAK	Male	17	58	58	58	3	5	4
147	49	11	OAK	Male	17	52	58	52	5	5	5
